# Supplementary material for: Transcription factor abundance controlled by an auto-regulatory mechanism involving a transcription start site switch
Source: Nucleic Acids Res. 2013 Nov 14;42(4):2171–84. doi: 10.1093/nar/gkt1136 (PMC3936768; doi:10.1093/nar/gkt1136)
Supplement: Supplementary Data [file supp_gkt1136_nar-02079-x-2013-File010.xlsx]

## Sheet: Feuil1
Cloning and mutagenesis oligos
PN208	GGTCTCGAGAGCTGAGAACTTCAGGGTGA
PN209	ATTGCGGCCGCAGTCGAGTTCATAAGAGAAGA
PN146	GGTCTCGAGACGCCAGGGTTGGATGATTAATCCT
PN203	GGTCTCGAGAGTTAGTAGAGTGTCTGCGG
PN232	GCTTTACTCTGAAAATTAGGTTAGTGGGTTGGTGTAAATTCGGGCTTTTTGCTTATGTACTTTTGTTTTAAAGCTTATTTACC
PN233	GGTAAATAAGCTTTAAAACAAAAGTACATAAGCAAAAAGCCCGAATTTACACCAACCCACTAACCTAATTTTCAGAGTAAAGC
PN148	ATTGCGGCCGCAAATGGACAAGCATATAGT
PN617	TTGGTACCTCGACCAAACGTGGGCCAATG
PN637	AAACCGGTGCGGCGGAGGCTGAGCAGCG
PN638	AAACCGGTCCTTGGACTTTGGGCTAATAC
PN639	AAGCTAGCTGCTTCTACCTTGAAGAAAAATAAAGAC
PN623	TCTCGGAGGTTCGGCGCGAAATGTGTTTTTACC
PN624	GGTAAAAACACATTTCGCGCCGAACCTCCGAGA
PN279	AGAGGTACCATCCCCGGCATACAGCAGCTCT
EV1	AGAGGTACCAGCCCACCGGGAGAACCAAAGC
EV2	AGAGGTACCTCAACCAGTCAGACACAGGAGC
EV3	AGAGGTACCGTAATGACAGCCCAATGGAAGC
EV4	CCTGGGGGCCGGACGGCTGGTGGGAAGTGCCTGGTGCATGGTGGTCGG
EV5	CCGACCACCATGCACCAGGCACTTCCCACCAGCCGTCCGGCCCCCAGG
EV8	GTGGTCGGACGAAGGAATTTGGTTCACCGGGGCTCGGAGGTTCGTATATAAATG
EV9	CATTTATATACGAACCTCCGAGCCCCGGTGAACCAAATTCCTTCGTCCGACCAC
EV10	CGGAGGTTCGTATATAAAGTGGGGTGTACCCAGTGTGCATTATTC
EV11	GAATAATGCACACTGGGTACACCCCACTTTATATACGAACCTCCG
EV22	GGACGGCTGTTTCCTGTCGCGGGGCATGCTGGGAGGACGAAGGAATTGTTGG
EV23	CCAACAATTCCTTCGTCCTCCCAGCATGCCCCGCGACAGGAAACAGCCGTCC
EV24	CGTATATAAATGTGTTTTTACCCAGCATGCCCCGCGCTCCGCCTGGCCGCCGC
EV25	GCGGCGGCCAGGCGGAGCGCGGGGCATGCTGGGTAAAAACACATTTATATACG
EV26	GTGCATGGTGGTCGTCATCCCCTTGGGTTGGAAAATTTTCTCGG
EV27	CCGAGAAAATTTTCCAACCCAAGGGGATGACGACCACCATGCAC
PN623	TCTCGGAGGTTCGGCGCGAAATGTGTTTTTACC
PN624	GGTAAAAACACATTTCGCGCCGAACCTCCGAGA
GM5	CATCCATCATATTCACATCGCTCGAGCTTCTCTCCACTCTGTTG
GM6	CAACAGAGTGGAGAGAAGCTCGAGCGATGTGAATATGATGGATG
GM7	GGCTTCCTGCTCCTCCTCGATATCCTCAGTGTCGTTGTGGGC
GM8	GCCCACAACGACACTGAGGATATCGAGGAGGAGCAGGAAGCC
GM9	CCTCGAGGCTTTGCGACCTCGAA
GM10	TGATATCTGTGTCGTTGTGG
PCR primers
PN655	ATCTGGCACCACACCTTCTACAATGAGCTGCG	ß-actin
PN656	CGTCATACTCCTGCTTGCTGATCCACATCTGC	ß-actin
PN657	CGACCATCTGCCGCTTTGAG	OCT4
PN658	CCCCCTGTCCCCCATTCCTA	OCT4
PN661	GCCTCAGCACCTACCTACCC	NANOG
PN662	GGTTGCATGTTCATGGAGTAG	NANOG
RT-qPCR primers
PN88	GCCCCCAGGTCAAGGTGAAG	ZNF143 CDS	Forward
PN89	CGTGCCATCCTGCGTTACCA	ZNF143 CDS	Reverse
PN119	GGTGCATGGTGGTCGGACGA	ZNF143 TSS1	Forward
PN120	TTGTCACCATCTGCCACGGTGA	ZNF143 TSS1	Reverse
PN531	CCACTCTAGGCGGCGGAGCTTT	ZNF143 TSS2	Forward
PN532	GCTCCACCCTCCCCTCTTTCACT	ZNF143 TSS2	Reverse
PN236	AGGAGAAACGCCAGGGTTGGATGA	ZNF143 TSS1+TSS2	Forward
PN237	TGTTCTCCACTCTCGCATAAAAATGTGT	ZNF143 TSS1+TSS2	Reverse
PN281	GGCAGTAACCGTGGCAGATGGTG	Zfp143 (mouse)	Forward
PN282	AGCAGTAGAGCCGTCTGCGAGT	Zfp143 (mouse)	Reverse
PN173	CCCCAGTTAGTAGAGTGTCTGCGGT	ZNF143 3'UTR long	Forward
PN174	AGCATTTCAGCTTGAAGAGCTGGT	ZNF143 3'UTR long	Reverse
PN236	AGGAGAAACGCCAGGGTTGGATGA	ZNF143 3'UTR short	Forward
PN237	TGTTCTCCACTCTCGCATAAAAATGTGT	ZNF143 3'UTR short	Reverse
PN177	ACGGAACGCACATTGCAGTGCA	ZNF76 endogenous	Forward
PN178	GGGACCCAGCCCTCTTGGACTC	ZNF76 endogenous	Reverse
PN90	CACCGCACACCCAGAGAAGG	ZNF76 CDS	Forward
PN91	CTGCTGCCAGGTCCTCCAAG	ZNF76 CDS	Reverse
PN171	AGGAGAAACGCCAGGGTTGGA	ZNF143-HA	Forward
PN172	TGCTGCATAGTCCGGGACGT	ZNF143-HA	Reverse
PN543	CAGCATTCGCCACCTGCGTC	THAP11-HA	Forward
PN172	TGCTGCATAGTCCGGGACGT	THAP11_HA	Reverse
PN543	CAGCATTCGCCACCTGCGTC	THAP11 endogenous	Forward
PN544	GCCGGGGCACCAGTTCACA	THAP11 endogenous	Reverse
si9a	GAGCTCAGCCCCAAGTAGC	ZMAT5	Forward
si9b	CTCAGCCCCACTGGACTCT	ZMAT5	Reverse
si4a	GGCAGCAGGGAAGTTTAAAAG	FEN1	Forward
si4b	GCACTACTGAAAAGGGTCACG	FEN1	Reverse
PN153	AGCGGACGCTCACCACGCTA	IFR3	Forward
PN154	GGCACGTGGGCACAACCTTGAC	IFR3	Reverse
PN149	AGGGGCCGCGATACTGGTTG	TCP1	Forward
PN150	AACGTTTTGGGAGCGGATCGTT	TCP1	Reverse
PN159	AGGGCAGGTTGCGGAAGAAAGC	BUB1B	Forward
PN160	CAGGGACATGGCTTCACTCAGAGC	BUB1B	Reverse
PN161	TGCCTCATCCACCGGAGCGAT	TFAM	Forward
PN162	CACAAAACTGAAGGGGGAGCGCAGT	TFAM	Reverse
hGAPDH_fw	CTTTGGTATCGTGGAAGGACTC	GAPDH	Forward
hGAPDH_rev	CCAGTGAGCTTCCCGTTCAG	GAPDH	Reverse
TBP fw	TGCACAGGAGCCAAGAGTGAA	TBP	Forward
TBP Rev	CACATCACAGCTCCCCACCA	TBP	Reverse
UBC fw	ATTTGGGTCGCGGTTCTTG	UBC	Forward
UBC Rev	TGCCTTGACATTCTCGATGGT	UBC	Reverse
ChIP-qPCR primers
PN501	CAGCCTCCCTCCCTCGCTACAA	ZNF143 -150	Forward
PN502	GCTCGCGCAAAGTGCAGAATCA	ZNF143 -150	Reverse
PN531	CCACTCTAGGCGGCGGAGCTTT	ZNF143 +300	Forward
PN532	GCTCCACCCTCCCCTCTTTCACT	ZNF143 +300	Reverse
PN533	TCAGCGTCAGCCTTTGCTTTGGA	ZNF143 +800	Forward
PN534	AAGCCGACCACAATCTCGAACCT	ZNF143 +800	Reverse
PN517	GGCTGCTGTACTTCCCAGGACCA	ZNF143 +66kbp	Forward
PN518	CCCTGCCCAATCCAACTGGCAAA	ZNF143 +66kbp	Reverse
PN331	TCGACAGTCAGCCGCATCT	GAPDH promoter	Forward
PN332	CTAGCCTCCCGGGTTTCTCT	GAPDH promoter	Reverse
PN333	ATCGAATGGAAATGAAAGGAGTCA	SAT2	Forward
PN334	GACCATTGGATGATTGCAGTCA	SAT3	Reverse
PN447	CGGACACTCACCAACTGACGCC	ATP5J promoter	Forward
PN448	ATTCCCTACCCAGCAGCCCTCG	ATP5J promoter	Reverse
Northern Blot probes
PN183	ATGTTGTTAGCCCAAATAA	RNA probe 1 (CDS) PCR template	Forward
PN184	GAAATTAATACGACTCACTATAGGGAACTGAATGACCTGGCCAT	RNA probe 1 (CDS) PCR template	Reverse
PN185	TCCTCAGAACAATGGAGCAAT	RNA probe 2 PCR template	Forward
PN186	GAAATTAATACGACTCACTATAGGGCCACGGGAAGTTAAAAATCC	RNA probe 2 PCR template	Reverse
hGAPDH_Rev	CCAGTGAGCTTCCCGTTCAG	DNA oligo probe GAPDH	Reverse
PN642	CCCAAAGTCCAAGGACCGGTG	DNA oligo probe2 TSS2	Reverse
PN500	CTTCGTCCGACCACCATGCACC	DNA oligo probe1 TSS1	Reverse
PN270	CCACGGGCTCGATGTGAGGC	DNA oligo probe3 Renilla	Reverse
PN636	GTTCTCAGAGCACACCACGA	DNA oligo probe Firefly	Reverse
20.48	GAAAGCCGCAAATCAGGTAG	DNA oligo probe Firefly	Reverse
EMSA probes
PN377	CAGCCCAATGGAAGCTGGGGGCG	EMSA probe SBS/A	Forward
PN378	CGCCCCCAGCTTCCATTGGGCTG	EMSA probe SBS/A	Reverse
PN379	TGTCCTGGTGCATGGTGGTCGGA	EMSA probe SBS/B	Forward
PN380	TCCGACCACCATGCACCAGGACA	EMSA probe SBS/B	Reverse
PN357	TTTTACCCAGTGTGCATTATTCTCC	EMSA probe SBS/C	Forward
PN358	GGAGAATAATGCACACTGGGTAAAA	EMSA probe SBS/C	Reverse
EV30	CGATTACCATGCACCAGGACAGG	EMSA probe SBS/B -	Forward
EV31	CCTGTCCTGGTGCATGGTAATCG	EMSA probe SBS/B -	Reverse
EV32	GTTTTTAAAACGTGTGCATTATTCTCC	EMSA probe SBS/C -	Forward
EV33	GGAGAATAATGCACACGTTTTAAAAAC	EMSA probe SBS/C -	Reverse
N52a	GGCAAAAACTACAATTCCCATTATGCACCGCGAGTTCGCGG	EMSA probe BUB1B optimal site	Forward
N52b	CCGCGAACTCGCGGTGCATAATGGGAATTGTAGTTTTTGCC	EMSA probe BUB1B optimal site	Reverse
N55a	GGCAAAAACTACAATTCCCATTATGCACCGCGAGTTCGCGG	EMSA probe unspecific	Forward
N55b	CCGCGAACTCGCGGTGCATAAGTTTAAGGTCTGTTTTTGCC	EMSA probe unspecific	Reverse
