# Supplementary material for: Transcription factor abundance controlled by an auto-regulatory mechanism involving a transcription start site switch
Source: Nucleic Acids Res. 2013 Nov 14;42(4):2171–84. doi: 10.1093/nar/gkt1136 (PMC3936768; doi:10.1093/nar/gkt1136)
Supplement: Supplementary Data [file supp_gkt1136_nar-02079-x-2013-File011.xlsx]

## Sheet: Feuil1
The ChIP-seq cluster score varies from 0-1000, and reflects the strength of the ChIP-seq signal. Each cluster may contain one or more binding sites.
Region TSS->CDS_start							ENCODE DATA (ChIP-seq Peaks)
chr	Start	Stop	strand	Transcription factor	region SIZE	Intron	chr	Start	Stop	Encode transcription factor ChIP	ChIP cluster Score (Scale 0-1000)
chr1	151318796	151319769	-	RFX5	973	YES	chr1	151319336	151320241	RFX5_(N-494)	1000
chr1	212738675	212788363	+	ATF3	49688	YES	chr1	212781900	212782195	ATF3	385
chr1	212781969	212788534	+	ATF3	6565	YES	chr1	212781900	212782195	ATF3	385
chr1	212781969	212788363	+	ATF3	6394	YES	chr1	212781900	212782195	ATF3	385
chr10	111967362	111967566	+	MXI1	204	NO	chr10	111967209	111967459	Mxi1_(bHLH)	390
chr10	111969988	111987981	+	MXI1	17993	YES	chr10	111970890	111971146	Mxi1_(bHLH)	1000
chr10	111969988	111987981	+	MXI1	17993	YES	chr10	111981612	111981862	Mxi1_(bHLH)	442
chr11	9482511	9492855	+	ZNF143	10344	YES	chr11	9482471	9482692	Znf143_(16618-1-AP)	726
chr11	47399904	47400127	-	SPI1	223	NO	chr11	47400047	47400312	PU.1	249
chr11	65667810	65667997	-	FOSL1	187	NO	chr11	65667760	65667976	FOSL1_(SC-183)	530
chr11	65667810	65667997	-	FOSL1	187	NO	chr11	65667728	65667964	FOSL2	226
chr12	53774427	53775456	+	SP1	1029	YES	chr12	53774308	53774748	SP1	194
chr12	56750355	56754037	-	STAT2	3682	YES	chr12	56752631	56752915	STAT2	154
chr13	41556190	41593508	-	ELF1	37318	YES	chr13	41593337	41593587	ELF1_(SC-631)	74
chr14	65569057	65569262	-	MAX	205	YES	chr14	65569144	65569435	Max	1000
chr14	100705101	100705581	+	YY1	480	NO	chr14	100705079	100705329	YY1_(C-20)	106
chr15	57210832	57212111	+	TCF12	1279	YES	chr15	57210715	57210931	TCF12	223
chr15	100106132	100173324	+	MEF2A	67192	YES	chr15	100106045	100106301	MEF2A	1000
chr16	67596309	67650679	+	CTCF	54370	YES	chr16	67596475	67596877	CTCF	1000
chr16	67596309	67650679	+	CTCF	54370	YES	chr16	67597110	67597513	CTCF	338
chr16	67596309	67650679	+	CTCF	54370	YES	chr16	67623853	67624033	CTCF	80
chr16	67596309	67650679	+	CTCF	54370	YES	chr16	67647737	67648134	CTCF	613
chr16	67596309	67644735	+	CTCF	48426	YES	chr16	67596475	67596877	CTCF	1000
chr16	67596309	67644735	+	CTCF	48426	YES	chr16	67597110	67597513	CTCF	338
chr16	67596309	67644735	+	CTCF	48426	YES	chr16	67623853	67624033	CTCF	80
chr16	67596309	67650679	+	CTCF	54370	YES	chr16	67596623	67596800	CTCF_(C-20)	1000
chr16	67596309	67650679	+	CTCF	54370	YES	chr16	67597209	67597409	CTCF_(C-20)	182
chr16	67596309	67644735	+	CTCF	48426	YES	chr16	67596623	67596800	CTCF_(C-20)	1000
chr16	67596309	67644735	+	CTCF	48426	YES	chr16	67597209	67597409	CTCF_(C-20)	182
chr16	67596309	67650679	+	CTCF	54370	YES	chr16	67596643	67596791	CTCF_(SC-5916)	984
chr16	67596309	67650679	+	CTCF	54370	YES	chr16	67597210	67597426	CTCF_(SC-5916)	169
chr16	67596309	67650679	+	CTCF	54370	YES	chr16	67647834	67648038	CTCF_(SC-5916)	200
chr16	67596309	67644735	+	CTCF	48426	YES	chr16	67596643	67596791	CTCF_(SC-5916)	984
chr16	67596309	67644735	+	CTCF	48426	YES	chr16	67597210	67597426	CTCF_(SC-5916)	169
chr17	40500534	40540513	-	STAT3	39979	YES	chr17	40507021	40507270	STAT3	889
chr17	40500534	40540513	-	STAT3	39979	YES	chr17	40539337	40539618	STAT3	1000
chr17	40500534	40540513	-	STAT3	39979	YES	chr17	40539678	40539928	STAT3	202
chr17	40500534	40540405	-	STAT3	39871	YES	chr17	40507021	40507270	STAT3	889
chr17	40500534	40540405	-	STAT3	39871	YES	chr17	40539337	40539618	STAT3	1000
chr17	40500534	40540405	-	STAT3	39871	YES	chr17	40539678	40539928	STAT3	202
chr17	41258543	41277468	-	BRCA1	18925	YES	chr17	41277452	41277712	BRCA1_(C-1863)	150
chr17	41276113	41277500	-	BRCA1	1387	YES	chr17	41277452	41277712	BRCA1_(C-1863)	150
chr17	41276113	41277468	-	BRCA1	1355	YES	chr17	41277452	41277712	BRCA1_(C-1863)	150
chr17	45973515	45973652	+	SP2	137	NO	chr17	45973116	45973716	SP2_(SC-643)	1000
chr19	4055230	4066816	-	ZBTB7A	11586	YES	chr19	4059956	4060166	ZBTB7A_(SC-34508)	539
chr19	4055230	4066816	-	ZBTB7A	11586	YES	chr19	4058403	4058613	ZBTB7A_(SC-34508)	1000
chr19	4055230	4066816	-	ZBTB7A	11586	YES	chr19	4064343	4064553	ZBTB7A_(SC-34508)	369
chr19	4055230	4066816	-	ZBTB7A	11586	YES	chr19	4065168	4065378	ZBTB7A_(SC-34508)	396
chr19	4055230	4066816	-	ZBTB7A	11586	YES	chr19	4065596	4065806	ZBTB7A_(SC-34508)	944
chr19	4055230	4066816	-	ZBTB7A	11586	YES	chr19	4066152	4066362	ZBTB7A_(SC-34508)	1000
chr19	18392294	18392432	-	JUND	138	NO	chr19	18392428	18392723	JunD	1000
chr19	35759895	35760004	+	USF2	109	NO	chr19	35759713	35759981	USF2	258
chr19	58694395	58718145	+	ZNF274	23750	YES	chr19	58708187	58708786	ZNF274	1000
chr19	58694395	58718145	+	ZNF274	23750	YES	chr19	58709016	58709360	ZNF274	223
chr2	11606005	11606297	-	E2F6	292	NO	chr2	11605583	11606416	E2F6	1000
chr2	28615778	28616587	+	FOSL2	809	NO	chr2	28615594	28615885	FOSL2	1000
chr2	191874729	191878976	-	STAT1	4247	YES	chr2	191878826	191879219	STAT1	1000
chr20	22564898	22566101	-	FOXA2	1203	YES	chr20	22566083	22566313	FOXA2_(SC-6554)	1000
chr20	32274070	32274210	-	E2F1	140	NO	chr20	32274053	32274329	E2F1	380
chr20	32274070	32274210	-	E2F1	140	NO	chr20	32274084	32274634	HA-E2F1	866
chr20	56099261	56100708	-	CTCFL	1447	YES	chr20	56100517	56100677	CTCFL_(SC-98982)	445
chr3	14989235	15045421	+	NR2C2	56186	YES	chr3	14988941	14989245	TR4	213
chr4	57774041	57776804	+	REST	2763	YES	chr4	57774359	57774635	NRSF	610
chr4	57774041	57776804	+	REST	2763	YES	chr4	57774771	57775030	NRSF	533
chr5	88119605	88199922	-	MEF2C	80317	YES	chr5	88129133	88129377	MEF2C_(SC-13268)	755
chr5	88119605	88179283	-	MEF2C	59678	YES	chr5	88129133	88129377	MEF2C_(SC-13268)	755
chr5	131825170	131826465	-	IRF1	1295	YES	chr5	131826448	131826732	IRF1	259
chr6	43138919	43139394	+	SRF	475	NO	chr6	43138864	43139137	SRF	1000
chr6	136601004	136610989	-	BCLAF1	9985	YES	chr6	136609902	136610126	BCLAF1_(M33-P5B11)	237
chr6	136601004	136610989	-	BCLAF1	9985	YES	chr6	136610643	136610867	BCLAF1_(M33-P5B11)	228
chr6	152011630	152129047	+	ESR1	117417	YES	chr6	152095415	152095675	ERalpha_a	402
chr6	152011630	152129047	+	ESR1	117417	YES	chr6	152093265	152093548	ERalpha_a	292
chr6	152011630	152129047	+	ESR1	117417	YES	chr6	152103767	152104043	ERalpha_a	99
chr6	152011630	152129047	+	ESR1	117417	YES	chr6	152102713	152102989	ERalpha_a	258
chr6	152011630	152129047	+	ESR1	117417	YES	chr6	152125825	152125946	ERalpha_a	480
chr7	1570367	1578828	+	MAFK	8461	YES	chr7	1573513	1573777	MafK_(ab50322)	134
chr7	129251554	129297191	+	NRF1	45637	YES	chr7	129251544	129251794	Nrf1	831
chr8	42698237	42698474	-	THAP1	237	NO	chr8	42698156	42698252	THAP1_(SC-98174)	28
chr8	42698237	42698474	-	THAP1	237	NO	chr8	42698348	42698582	THAP1_(SC-98174)	1000
chr9	128509616	128729655	+	PBX3	220039	YES	chr9	128592124	128592224	Pbx3	267
chrX	48644981	48649516	+	GATA1	4535	YES	chrX	48646066	48646516	GATA-1	247
